# Supplementary material for: Multiomic molecular patterns of lipid dysregulation in a subphenotype of sepsis with higher shock incidence and mortality
Source: Crit Care. 2024 Dec 24;28:431. doi: 10.1186/s13054-024-05216-3 (PMC11667828; doi:10.1186/s13054-024-05216-3)
Supplement: Supplementary file 1 — Supplemental data file [file 13054_2024_5216_MOESM1_ESM.xlsx]

## Sheet: 47 lipid genes
Gene	Annotated in KEGG database or not
DHCR7	YES
KCNH7	NO
EBP	YES		Note: Although we have 47 lipid genes, only 37 of them exist in the KEGG database. Thus, all the pathway information focuses on the 37 lipid genes.
HSD17B7	YES
NSDHL	YES		Tabs explanation:	KEGG 37 lipid genes	The KEGG pathways based on the 37 lipid genes
MSMO1	YES			KEGG 7 sig lipid genes	The KEGG pathways based on the 7 sig lipid genes (adj.p < 0.05)
TM7SF2	YES			KEGG 15 sig lipid genes	The KEGG pathways based on the 15 sig lipid genes (adj.p < 0.2)
LBR	YES			GSEA	Gene Set Enrichment Analysis (GSEA) was used to determine whether the list of lipid genes shows statistically significant, concordant differences between two biological states (e.g., HYPO vs. NORMO).
DHCR24	YES				We can use it to identify pathways that are associated with the biological states (e.g. HYPO vs. NORMO).
LSS	YES
SQLE	YES
FDFT1	YES
CYP4Z1	NO
CYP4X1	YES
CYP4V2	NO
CYP4F22	NO
CYP4F12	NO
CYP4F11	NO
CYP4F8	YES
CYP4F3	YES
CYP4F2	YES
CYP4B1	NO
CYP4A22	NO
CYP4A11	NO
CYP51A1	YES
CYP46A1	YES
CYP39A1	YES
ALOX15	YES
ALOX12	YES
LOX	NO
PTGS1	YES
APOB	YES
HMGCR	YES
PTGS2	YES
ALOX5	YES
PCSK9	YES
LDLR	YES
APOA1	YES
SCARB1	YES
ABCG1	YES
ABCA1	YES
LIPE	YES
LPA	YES
LBP	YES
CETP	YES
PLTP	YES
LCAT	YES

## Sheet: KEGG 37 lipid genes
ID	Description	GeneRatio	BgRatio	pvalue	p.adjust	qvalue	geneID	Count
hsa00100	Steroid biosynthesis	12/37	20/8840	4.84e-25	2.76e-23	2.09e-23	DHCR7/EBP/HSD17B7/NSDHL/MSMO1/TM7SF2/LBR/DHCR24/LSS/SQLE/FDFT1/CYP51A1	12
hsa04979	Cholesterol metabolism	10/37	51/8840	4.97e-15	1.42e-13	1.07e-13	APOB/PCSK9/LDLR/APOA1/SCARB1/ABCA1/LPA/CETP/PLTP/LCAT	10
hsa00590	Arachidonic acid metabolism	8/37	61/8840	1.06e-10	2.01e-09	1.52e-09	CYP4F8/CYP4F3/CYP4F2/ALOX15/ALOX12/PTGS1/PTGS2/ALOX5	8
hsa04913	Ovarian steroidogenesis	5/37	51/8840	1.98e-06	2.83e-05	2.14e-05	HSD17B7/PTGS2/ALOX5/LDLR/SCARB1	5
hsa04726	Serotonergic synapse	6/37	115/8840	7.11e-06	8.11e-05	6.14e-05	CYP4X1/ALOX15/ALOX12/PTGS1/PTGS2/ALOX5	6
hsa04975	Fat digestion and absorption	4/37	43/8840	2.85e-05	0.000270995	0.000205185	APOB/APOA1/SCARB1/ABCA1	4
hsa04977	Vitamin digestion and absorption	3/37	26/8840	0.000164249	0.00133746	0.00101267	APOB/APOA1/SCARB1	3
hsa05417	Lipid and atherosclerosis	6/37	216/8840	0.000244928	0.00174511	0.00132132	APOB/LDLR/APOA1/ABCG1/ABCA1/LBP	6
hsa04923	Regulation of lipolysis in adipocytes	3/37	59/8840	0.00186763	0.0118283	0.00895589	PTGS1/PTGS2/LIPE	3
hsa00120	Primary bile acid biosynthesis	2/37	17/8840	0.00222842	0.012702	0.00961737	CYP46A1/CYP39A1	2
hsa04148	Efferocytosis	4/37	156/8840	0.0039176	0.0203003	0.0153705	ALOX15/PTGS2/ALOX5/ABCA1	4
hsa04976	Bile secretion	3/37	90/8840	0.00617517	0.0293321	0.022209	HMGCR/LDLR/SCARB1	3
hsa04925	Aldosterone synthesis and secretion	3/37	98/8840	0.00781383	0.0342607	0.0259407	LDLR/SCARB1/LIPE	3

## Sheet: KEGG 7 sig lipid genes
ID	Description	GeneRatio	BgRatio	pvalue	p.adjust	qvalue	geneID	Count
hsa00100	Steroid biosynthesis	3/7	20/8842	3.44439e-07	5.51102e-06	3.98824e-06	DHCR7/FDFT1/MSMO1	3
hsa04979	Cholesterol metabolism	3/7	51/8842	6.22605e-06	4.98084e-05	3.60455e-05	PCSK9/LDLR/PLTP	3
hsa04913	Ovarian steroidogenesis	2/7	51/8842	0.000672472	0.00358652	0.00259551	LDLR/ALOX5	2
hsa05145	Toxoplasmosis	2/7	111/8842	0.0031477	0.0125908	0.00911177	LDLR/ALOX5	2

## Sheet: KEGG 15 sig lipid genes
ID	Description	GeneRatio	BgRatio	pvalue	p.adjust	qvalue	geneID	Count
hsa00100	Steroid biosynthesis	8/15	20/8842	8.7023e-19	3.21985e-17	2.65649e-17	DHCR7/FDFT1/MSMO1/DHCR24/CYP51A1/SQLE/LSS/HSD17B7	8
hsa04913	Ovarian steroidogenesis	4/15	51/8842	1.27892e-06	1.57734e-05	1.30136e-05	LDLR/ALOX5/PTGS2/HSD17B7	4
hsa04979	Cholesterol metabolism	4/15	51/8842	1.27892e-06	1.57734e-05	1.30136e-05	PCSK9/LDLR/PLTP/CETP	4
hsa00590	Arachidonic acid metabolism	3/15	61/8842	0.000134018	0.00123967	0.00102277	ALOX5/ALOX15/PTGS2	3
hsa04726	Serotonergic synapse	3/15	115/8842	0.000870116	0.00643886	0.00531229	ALOX5/ALOX15/PTGS2	3
hsa04148	Efferocytosis	3/15	156/8842	0.00209741	0.012934052PTGS2306	0.0106711	ALOX5/ALOX15/PTGS2	3

## Sheet: GSEA
ID	Description	setSize	Derivation (HYPO vs. NORMO)			Derivation (28-day non-survivors vs. Survivors)			Scicluna et al. (28-day non-survivors vs. Survivors)			Scicluna et al. (MARS 1/2 vs. MARS 3/4)			Baghela et al. (In-hospital non-survivors vs. Survivors)
			EnrichmentScore	Pvalue	Padj	EnrichmentScore	Pvalue	Padj	EnrichmentScore	Pvalue	Padj	EnrichmentScore	Pvalue	Padj	EnrichmentScore	Pvalue	Padj
hsa00100	Steroid biosynthesis	12	0.674626	0.0628571	0.495522	0.579524	0.078203	0.469218	0.865068	0.00315567	0.0410237	0.845405	0.0563584	0.366329	0.252104	0.930275	0.994751
hsa04975	Fat digestion and absorption	3	-0.810811	0.09375	0.495522	-0.511088	0.629167	0.901288	-0.761316	0.191964	0.317529	-0.88007	0.157025	0.424406	-0.454678	0.739919	0.994751
hsa04979	Cholesterol metabolism	8	0.683617	0.123881	0.495522	0.47947	0.363951	0.901288	0.364224	0.888124	0.944444	-0.339771	0.919355	0.919355	0.720457	0.0501002	0.601202
hsa04726	Serotonergic synapse	5	-0.626513	0.247475	0.52381	0.468443	0.564663	0.901288	-0.69666	0.195402	0.317529	0.787277	0.292719	0.543621	-0.509221	0.433781	0.994751
hsa04148	Efferocytosis	4	-0.662154	0.288889	0.52381	-0.32381	0.901288	0.901288	-0.81311	0.107143	0.278571	0.657906	0.657277	0.912503	-0.488769	0.581532	0.994751
hsa04923	Regulation of lipolysis in adipocytes	3	-0.67343	0.365385	0.52381	-0.453665	0.722917	0.901288	0.374471	0.944444	0.944444	0.484606	0.901743	0.919355	-0.310748	0.951613	0.994751
hsa04976	Bile secretion	3	0.71793	0.329932	0.52381	0.481103	0.749526	0.901288	0.921635	0.0519713	0.225209	0.87525	0.215531	0.466984	-0.452265	0.743952	0.994751
hsa04925	Aldosterone synthesis and secretion	3	0.691304	0.392857	0.52381	0.421248	0.840607	0.901288	0.958164	0.00980477	0.063731	0.896906	0.163233	0.424406	-0.521312	0.637097	0.994751
hsa00590	Arachidonic acid metabolism	8	-0.439133	0.363363	0.52381	0.530883	0.244367	0.901288	-0.721951	0.101655	0.278571	0.565627	0.71471	0.912503	-0.497148	0.310891	0.994751
hsa01100	Metabolic pathways	21	0.4098	0.538365	0.646038	0.658821	0.00293911	0.0352694	0.550133	0.191626	0.317529	0.79523	0.0381679	0.366329	-0.165908	0.994751	0.994751
hsa05417	Lipid and atherosclerosis	5	0.464908	0.69637	0.759676	-0.441098	0.53159	0.901288	0.421739	0.850352	0.944444	-0.687724	0.392097	0.637158	0.657143	0.290722	0.994751
hsa04913	Ovarian steroidogenesis	5	0.420101	0.787129	0.787129	0.3606	0.812386	0.901288	-0.487516	0.705357	0.916964	0.902597	0.0923318	0.400104	0.327083	0.882474	0.994751
